# Supplementary material for: A new species and a key to the species of Corticarina from Guatemala (Coleoptera, Latridiidae)
Source: Zookeys. 2018 Sep 25;(786):69–73. doi: 10.3897/zookeys.786.26553 (PMC6168616; doi:10.3897/zookeys.786.26553)
Supplement: XML Treatment for Corticarina [file zookeys.786.26553-treatment1.xml]

<!DOCTYPE tp:taxon-treatment
  PUBLIC "-//TaxonX//DTD Taxonomic Treatment Publishing DTD v0 20100105//EN" "tax-treatment-NSO.dtd">
<tp:taxon-treatment xmlns:tp="http://www.plazi.org/taxpub"><tp:treatment-meta><kwd-group><label>Taxon classification</label><kwd><named-content xmlns:xlink="http://www.w3.org/1999/xlink" content-type="kingdom">Animalia</named-content></kwd><kwd><named-content xmlns:xlink="http://www.w3.org/1999/xlink" content-type="order">Coleoptera</named-content></kwd><kwd><named-content xmlns:xlink="http://www.w3.org/1999/xlink" content-type="family">Latridiidae</named-content></kwd></kwd-group><mixed-citation publication-type="journal"><person-group><name><surname>Otero</surname><given-names>Jose Carlos</given-names></name><name><surname>Pereira</surname><given-names>José Manuel</given-names></name></person-group><article-title>A new species and a key to the species of <italic><tp:taxon-name><tp:taxon-name-part taxon-name-part-type="genus" reg="Corticarina">Corticarina</tp:taxon-name-part></tp:taxon-name></italic> from Guatemala (<tp:taxon-name><tp:taxon-name-part taxon-name-part-type="genus" reg="Coleoptera">Coleoptera</tp:taxon-name-part></tp:taxon-name>, <tp:taxon-name><tp:taxon-name-part taxon-name-part-type="family">Latridiidae</tp:taxon-name-part></tp:taxon-name>)</article-title><source>Zookeys</source><day>25</day><month>9</month><year>2018</year><volume>2018</volume><issue>786</issue><fpage>69</fpage><lpage>73</lpage><pub-id pub-id-type="doi">10.3897/zookeys.786.26553</pub-id></mixed-citation></tp:treatment-meta><tp:nomenclature><label>Gen.</label><tp:taxon-name>
            <tp:taxon-name-part taxon-name-part-type="genus" reg="Corticarina">Corticarina</tp:taxon-name-part>
          </tp:taxon-name><tp:taxon-authority>Reitter, 1881</tp:taxon-authority></tp:nomenclature><tp:treatment-sec sec-type="type species" id="SECID0EGEAC"><title>Type species.</title><p><italic><tp:taxon-name><tp:taxon-name-part taxon-name-part-type="genus" reg="Corticarina">Corticarina</tp:taxon-name-part><tp:taxon-name-part taxon-name-part-type="species" reg="truncatella">truncatella</tp:taxon-name-part></tp:taxon-name></italic> Mannerheim, 1844</p></tp:treatment-sec><tp:treatment-sec sec-type="diagnosis" id="SECID0EXEAC"><title>Diagnosis.</title><p>Head generally much narrower than the pronotum. Pronotum rather broad, usually strongly curved at the sides, with or without a circular post median impression; hind angles clearly toothed. Basal segment of the tarsi (especially the hind) strongly produced ventrally so that its apex almost reaches the apex of the second segment; second tarsomere reduced, arising dorsally from the basal segment nearly at the middle. Male: front tibia with a tooth situated at or a little in front of the middle; aedeagus strongly sclerotized, asymmetrical, the ostium ventral and covered with a plate which is usually strongly projecting apically.</p><!--PageBreak--></tp:treatment-sec></tp:taxon-treatment>
