# Supplementary material for: A new species and a key to the species of Corticarina from Guatemala (Coleoptera, Latridiidae)
Source: Zookeys. 2018 Sep 25;(786):69–73. doi: 10.3897/zookeys.786.26553 (PMC6168616; doi:10.3897/zookeys.786.26553)
Supplement: XML Treatment for Corticarina oscargloriorum [file zookeys.786.26553-treatment2.xml]

<!DOCTYPE tp:taxon-treatment
  PUBLIC "-//TaxonX//DTD Taxonomic Treatment Publishing DTD v0 20100105//EN" "tax-treatment-NSO.dtd">
<tp:taxon-treatment xmlns:tp="http://www.plazi.org/taxpub"><tp:treatment-meta><kwd-group><label>Taxon classification</label><kwd><named-content xmlns:xlink="http://www.w3.org/1999/xlink" content-type="kingdom">Animalia</named-content></kwd><kwd><named-content xmlns:xlink="http://www.w3.org/1999/xlink" content-type="order">Coleoptera</named-content></kwd><kwd><named-content xmlns:xlink="http://www.w3.org/1999/xlink" content-type="family">Latridiidae</named-content></kwd></kwd-group><mixed-citation publication-type="journal"><person-group><name><surname>Otero</surname><given-names>Jose Carlos</given-names></name><name><surname>Pereira</surname><given-names>José Manuel</given-names></name></person-group><article-title>A new species and a key to the species of <italic><tp:taxon-name><tp:taxon-name-part taxon-name-part-type="genus" reg="Corticarina">Corticarina</tp:taxon-name-part></tp:taxon-name></italic> from Guatemala (<tp:taxon-name><tp:taxon-name-part taxon-name-part-type="genus" reg="Coleoptera">Coleoptera</tp:taxon-name-part></tp:taxon-name>, <tp:taxon-name><tp:taxon-name-part taxon-name-part-type="family">Latridiidae</tp:taxon-name-part></tp:taxon-name>)</article-title><source>Zookeys</source><day>25</day><month>9</month><year>2018</year><volume>2018</volume><issue>786</issue><fpage>69</fpage><lpage>73</lpage><pub-id pub-id-type="doi">10.3897/zookeys.786.26553</pub-id></mixed-citation></tp:treatment-meta><tp:nomenclature><tp:taxon-name>
            <tp:taxon-name-part taxon-name-part-type="genus" reg="Corticarina">Corticarina</tp:taxon-name-part>
            <tp:taxon-name-part taxon-name-part-type="species" reg="oscargloriorum">oscargloriorum</tp:taxon-name-part>
            <object-id xmlns:xlink="http://www.w3.org/1999/xlink" content-type="zoobank" xlink:type="simple">http://zoobank.org/8A6EE954-93DB-49BB-9E47-B635F64AD1DE</object-id>
          </tp:taxon-name><tp:taxon-status xmlns:xlink="http://www.w3.org/1999/xlink" xlink:type="simple">sp. n.</tp:taxon-status><xref ref-type="fig" rid="F1">Figures 1–4</xref></tp:nomenclature><tp:treatment-sec sec-type="material" id="SECID0EJGAC"><title>Material examined.</title><p>“Holotype m*. <bold>GUATEMALA.</bold> Jalapa, Pino Dulce, Mataquescuintla, <named-content xmlns:xlink="http://www.w3.org/1999/xlink" content-type="dwc:verbatimCoordinates" xlink:type="simple"><named-content content-type="geo-json" specific-use="{&#34;type&#34;:&#34;Point&#34;,&#34;coordinates&#34;:[-90.145350,14.525653]}" id="NCID0EUGAC" xlink:type="simple">14.5256528°N, 90.1453500°W</named-content></named-content>, 28.X.2016, 2.400 m”. Holotype placed in Coll. J. C. Otero (<named-content xmlns:xlink="http://www.w3.org/1999/xlink" content-type="dwc:institutional_code" xlink:type="simple">USC</named-content>).</p></tp:treatment-sec><tp:treatment-sec sec-type="diagnosis" id="SECID0E5GAC"><title>Diagnosis.</title><p>Morphologically, <italic><tp:taxon-name><tp:taxon-name-part taxon-name-part-type="genus" reg="Corticarina">Corticarina</tp:taxon-name-part><tp:taxon-name-part taxon-name-part-type="species" reg="oscargloriorum">oscargloriorum</tp:taxon-name-part></tp:taxon-name></italic> is very similar to other <italic><tp:taxon-name><tp:taxon-name-part taxon-name-part-type="genus" reg="Corticarina">Corticarina</tp:taxon-name-part></tp:taxon-name></italic> in many external features, but can be distinguished by the configuration of the male genital apparatus and the features in the key below.</p></tp:treatment-sec><tp:treatment-sec sec-type="description" id="SECID0EWHAC"><title>Description.</title><p>Length: 1.1 mm. Body oval, convex and little bright (Figure <xref ref-type="fig" rid="F1">1</xref>). Yellowish grey-brown; antennae (except for the two first articles) and tibiae dark grey-brown; two first articles of antennae and legs yellowish grey-brown. Metathoracic wings fully developed.</p><p><italic>Head</italic> (Figure <xref ref-type="fig" rid="F1">1</xref>) slightly transverse (<abbrev xmlns:xlink="http://www.w3.org/1999/xlink" xlink:title="width/length ratio" id="ABBRID0EIIAC" xlink:type="simple">WL</abbrev> = 1.8–1.9). Labrum arcuate at anterior margin. Eyes large (L = 0.073 mm) and little protruding (E = 0.5–0.6); eye facets as large as head punctures. Puncturation very fine (Ø = 0.006–0.007 mm) and sparse, barely distinct. Temples indistinct. Antennae (Figure <xref ref-type="fig" rid="F1">2</xref>) long (L = 0.398 mm). First antennomere spherical, almost as wide as long; second slightly shorter and half as thin as first; from fourth to seventh almost identical and half as short as second; eighth as wide as long; ninth sub-conical, longer than wide and 1.2 times as long as tenth; tenth 1.1 times longer than wide; eleventh twice as long.</p><p><italic>Pronotum</italic> (Figure <xref ref-type="fig" rid="F1">1</xref>) moderately convex and little transverse (<abbrev xmlns:xlink="http://www.w3.org/1999/xlink" xlink:title="width/length ratio" id="ABBRID0EYIAC" xlink:type="simple">WL</abbrev> = 1.2–1.3); greatest width at anterior third. Lateral margins regularly rounded and denticulate. Postmedial circular depression present; lateral impressions somewhat distinct. Pubescence whitish, short (L = 0.019–0.020 mm) and recumbent. Punctation fine (Ø = 0.011–0.012 mm) and sparse.</p><!--PageBreak--><p><italic>Elytra</italic> 1.5 times as long as wide. Callosity humeralwell-marked and posteriorly prolonged until becoming slightly carenated in the humeral region. Pubescence short (L = 0.016–0.018 mm) and recumbent. Punctation fine (Ø = 0.014 mm) and sparse. Six abdominal sternites visible. Male pro-tibiae with a tooth on internal apical third.</p><p><italic>Aedeagus</italic> (Figs <xref ref-type="fig" rid="F1">3</xref>, <xref ref-type="fig" rid="F1">4</xref>) sub-lanceolate with a small apical protuberance. Internal sac with numerous small spines.</p></tp:treatment-sec><tp:treatment-sec sec-type="etymology" id="SECID0ENJAC"><title>Etymology.</title><p>This species is dedicated to Óscar Medinilla and Gloria de Dios, Guatemala.</p></tp:treatment-sec><tp:treatment-sec sec-type="distribution" id="SECID0ESJAC"><title>Distribution.</title><p>Guatemala.</p></tp:treatment-sec><tp:treatment-sec sec-type="biology" id="SECID0EXJAC"><title>Biology.</title><p>It has been captured by stirring different types of plant formations.</p><fig id="F1" position="float" orientation="portrait"><label>Figures. 1–4.</label><caption><p><italic><tp:taxon-name><tp:taxon-name-part taxon-name-part-type="genus" reg="Corticarina">Corticarina</tp:taxon-name-part><tp:taxon-name-part taxon-name-part-type="species" reg="oscargloriorum">oscargloriorum</tp:taxon-name-part></tp:taxon-name></italic> sp. n., male, holotype: (<bold>1</bold>) habitus; (<bold>2</bold>) antenna; (<bold>3–4</bold>) aedeagus (lateral and ventral views).</p></caption><graphic xmlns:xlink="http://www.w3.org/1999/xlink" xlink:href="zookeys-786-069-g001.jpg" position="float" orientation="portrait" xlink:type="simple" id="oo_231108.jpg"/></fig></tp:treatment-sec></tp:taxon-treatment>
